# Supplementary material for: Essential Oil from the Leaves of Annona neoinsignis H. Rainer (Annonaceae) Against Liver Cancer: In Vitro and In Vivo Studies
Source: Molecules. 2025 Jul 15;30(14):2971. doi: 10.3390/molecules30142971 (PMC12297985; doi:10.3390/molecules30142971)
Supplement: Supplementary file 1 [file molecules-30-02971-s001.zip]

Archive with 1 entries (1 files):
- molecules-3722904-supplementary.pdf
